# Supplementary material for: Associations between Prenatal Exposure to Phthalates and Timing of Menarche and Growth and Adiposity into Adulthood: A Twenty-Years Birth Cohort Study
Source: Int J Environ Res Public Health. 2021 Apr 29;18(9):4725. doi: 10.3390/ijerph18094725 (PMC8125681; doi:10.3390/ijerph18094725)
Supplement: Supplementary file 1 [file ijerph-18-04725-s001.zip]

Archive with 1 entries (1 files):
- ijerph-1172642-supplementary.pdf
